# Supplementary material for: Comprehensive meta-analysis of Signal Transducers and Activators of Transcription (STAT) genomic binding patterns discerns cell-specific cis-regulatory modules
Source: BMC Genomics. 2013 Jan 16;14:4. doi: 10.1186/1471-2164-14-4 (PMC3564941; doi:10.1186/1471-2164-14-4)
Supplement: Additional file 2 — Summary of processed ChIP-seq data sets. A table summarizing processed ChIP-seq data sets. [file 1471-2164-14-4-S2.xls]

## Sheet: Sheet1
Additional file 2. Summary of processed ChIP-seq data sets
							Peak category *****
ID	STAT *	Cell-type **	Stimulus ***	GEO Acc. ****	Control ****	No. of aligned reads	High (%)	Intermediate (%)	Low (%)	Reference
a	STAT1	Macrophage	+IFNg	GSM838683	GSM838684	~ 16 million	24921 (57)	35157 (56)	62849 (55)	Ng et al, 2011
b	STAT1	Macrophage	+IFNb	GSM838685	GSM838686	~ 17 million	26935 (56)	40016 (56)	72495 (56)	Ng et al, 2011
c	STAT3	ES	+LIF	GSM288353	GSM288358	~ 5 million	1267 (81)	2204 (76)	8279 (61)	Chen et al, 2008
d	STAT3	CD4+	+IL-21	GSM494690	GSM494699	~ 8 million	5889 (57)	10678 (53)	26768 (49)	Kwon et al, 2009
e	STAT4	CD4+ (TH1)	+IL-12	GSM550303	GSM550304	~ 9 million	18741 (71)	23858 (69)	40543 (63)	Wei et al, 2010
f	STAT4	CD4+ (TH1)	0	GSM671388	GSM671387	~ 5 million	274 (86)	3923 (82)	9270 (71)	Liao et al, 2011
g	STAT5A	CD4+ (TH1)	0	GSM671389	GSM671387	~ 6 million	212 (91)	2294 (88)	5494 (75)	Liao et al, 2011
h	STAT5A	CD4+	0	GSM904757	GSM904756	~ 6 million	235 (40)	1077 (39)	4943 (41)	Lin et al, 2012
i	STAT5A	3T3-L1	+Adi.	GSM686977	GSM686983	~ 14 million	3190 (87)	11289 (86)	24665 (76)	Siersbæk et al, 2011
j	STAT5A	CD4+ (TH2)	+IL-4	GSM310077	GSM310079	~ 7 million	1370 (87)	6219 (84)	10482 (77)	Liao et al, 2008
k	STAT5A	CD4+	+IL-2	GSM671392	GSM671391	~ 7 million	6312 (83)	15465 (82)	25210 (71)	Liao et al, 2011
l	STAT5A	CD4+	+IL-2	GSM904760	GSM904759	~ 7 million	5838 (76)	14710 (76)	25759 (68)	Lin et al, 2012
m	KO-STAT5	MEFs	0	n/a	n/a	~ 30 million	0	920 (60)	3991 (62)	Zhu et al, 2012
n	KO-STAT5	MEFs	+GH	GSM860156	GSM860157	~ 23 million	0	77 (60)	1018 (62)	Zhu et al, 2012
o	OE-STAT5	MEFs	0	GSM860152	GSM860153	~ 16 million	92 (53)	4504 (56)	31312 (59)	Zhu et al, 2012
p	OE-STAT5	MEFs	+GH	GSM860154	GSM860153	~ 19 million	2619 (77)	26339 (78)	90809 (73)	Zhu et al, 2012
q	STAT5B	CD4+ (TH1)	0	GSM671390	GSM671387	~ 8 million	294 (94)	4544 (86)	19080 (69)	Liao et al, 2011
r	STAT5B	CD4+	0	GSM904758	GSM904756	~ 6 million	572 (38)	1812 (37)	11188 (40)	Lin et al, 2012
s	STAT5B	CD4+	+IL-4	GSM310078	GSM310079	~ 8 million	8580 (60)	23816 (63)	40349 (59)	Liao et al, 2008
t	STAT5B	CD4+	+IL-2	GSM671394	GSM671393	~ 6 million	11005 (86)	15865 (82)	23130 (73)	Liao et al, 2011
u	STAT5B	CD4+	+IL-2	GSM904761	GSM904759	~ 6 million	9430 (79)	14862 (74)	26005 (66)	Lin et al, 2012
v	STAT5	Liver (male)	+GH	GSM784027	GSM784045	~ 18 million	1351 (71)	20055 (71)	38461 (66)	Zhang et al, 2012
w	STAT5	Liver (female)	+GH	GSM784030	GSM784045	~ 3 million	16599 (69)	23317 (67)	37206 (61)	Zhang et al, 2012
x	DKI-STAT5A	CD4+	0	GSM904763	GSM904762	~ 9 million	713 (87)	1745 (75)	12573 (52)	Lin et al, 2012
y	DKI-STAT5A	CD4+	+IL-2	GSM904766	GSM904765	~ 6 million	4747 (76)	13375 (77)	21789 (69)	Lin et al, 2012
z	DKI-STAT5B	CD4+	0	GSM904764	GSM904762	~ 7 million	1650 (73)	3731 (62)	12868 (51)	Lin et al, 2012
a1	DKI-STAT5B	CD4+	+IL-2	GSM904767	GSM904765	~ 6 million	6209 (82)	9676 (76)	24244 (63)	Lin et al, 2012
a2	STAT5	B cells	0	n/a	n/a	~ 19 million	74 (42)	506 (44)	102435 (55)	Mandal et al, 2011
a3	STAT6	CD4+ (TH2)	+IL-4	GSM550311	GSM550312	~ 7 million	829 (72)	13417 (70)	29980 (59)	Wei et al, 2010
* KO: knock-out; DKI: double knockin N-domain mutant in which STAT5 proteins form dimers but not tetramers
OE: Stat5-/- MEFs overexpressing STAT5A
** ES: embroynic stem cells; MEF: mouse embryonic fibroblast;
*** IFNg: interferon-gamma; IFNb: interferon-beta; IL: interleukin; GH: growth hormone
Adi.: adipogenic inducers; LIF: leukemia inhibitory factor;
**** n/a - not available in the GEO repository
***** Total number of peaks (% of sites containing GAS motif - TTCnnnGAA for STATs / TTCnnnnGAA for STAT6, one-mismatch allowed)
