# Supplementary material for: Comprehensive meta-analysis of Signal Transducers and Activators of Transcription (STAT) genomic binding patterns discerns cell-specific cis-regulatory modules
Source: BMC Genomics. 2013 Jan 16;14:4. doi: 10.1186/1471-2164-14-4 (PMC3564941; doi:10.1186/1471-2164-14-4)
Supplement: Additional file 4 — Genes near the CSCCs. A table of genes near the CSCCs. [file 1471-2164-14-4-S4.xls]

## Sheet: Sheet1
Additional file 4. Genes near the common STAT-controlled CRMs (CSCCs).
Gene annotation					CSCCs
Chr.	TSS	TTS	Gene	Strand	Relative position to TSS
chr1	36364577	36380874	Arid5a	+	415
chr1	37811620	37921924	Tsga10	-	-25258
chr1	37929050	37933143	Lipt1	+	18132
chr1	37935734	37947256	Mitd1	-	74
chr1	37947397	37955178	Mrpl30	+	-215
chr1	37962767	37973338	Lyg2	-	-26156
chr1	52176281	52218707	Stat1	+	-5536
chr1	82836057	82892850	Agfg1	+	-7312
chr10	67893703	68004623	1700040L02Rik	-	-16924
chr10	94874123	94878846	Socs2	-	-86|-731|-1459|-1660
chr10	105200241	105278436	BC067068	-	-29
chr10	105278534	105284566	Ccdc59	+	-69
chr10	127733195	127735140	Il23a	-	-5435
chr10	127740390	127758403	Pan2	+	185
chr10	127759514	127764243	Cnpy2	+	-18939
chr10	128061585	128063562	Rps26	-	-19363
chr10	128069470	128083049	Ikzf4	-	124
chr10	128106942	128110974	Suox	-	28049
chr11	5420969	5425875	Xbp1	+	-14769
chr11	58013057	58021093	Igtp	+	15285
chr11	58028478	58036282	Irgm2	+	-136
chr11	69695068	69709041	Acap1	-	-26301
chr11	69710859	69714488	2810408A11Rik	-	-20854
chr11	69715379	69727324	Neurl4	+	19963
chr11	69727693	69730093	Gps2	+	7649
chr11	69730213	69734888	Eif5a	-	118|-454|-565|-755|-893|-1210
chr11	69749400	69755101	Ybx2	+	-14058
chr11	69755787	69761692	Slc2a4	-	26350
chr11	86397568	86397660	Mir21	-	-2960
chr11	97524725	97546772	Mllt6	+	-3178
chr11	97547265	97549939	Cisd3	+	-25718
chr11	98525664	98539022	Gsdma	+	18131
chr11	98543867	98557292	Psmd3	+	-72
chr11	98562626	98564943	Csf3	+	-18831
chr11	98821784	98836254	Rara	+	10396|10374|8381|-12379
chr11	117827402	117830680	Socs3	-	85
chr11	117848170	117885325	Pgs1	+	-17575
chr12	70412529	70458153	Sdccag1	-	-14687
chr12	70473136	70476967	Arf6	+	-296
chr12	85487080	85489439	Pnma1	-	-27276
chr12	85490122	85534965	C130039O16Rik	-	18250
chr12	89599244	89700162	Adck1	+	-162
chr12	106168158	106236887	4831426I19Rik	-	-3421|-14553
chr12	106268828	106270489	Snhg10	-	19049
chr12	106269287	106269559	Scarna13	-	18119
chr12	106270898	106279120	Glrx5	+	-19458
chr13	34009788	34094618	Serpinb6a	-	171
chr13	34094742	34127039	Ripk1	+	-295
chr13	46775270	46823218	Nup153	-	-262
chr13	52930478	53025046	Auh	-	14901
chr13	73741748	73758053	Clptm1l	+	-388
chr13	73764448	73786489	Tert	+	-23088
chr14	17071172	17082322	Oxsm	-	-6350
chr14	17081827	17144440	Ngly1	+	6845
chr14	32187149	32249219	Sh3bp5	-	2079
chr14	56194510	56195789	Fitm1	+	28410
chr14	56197330	56200364	Psme1	+	25590
chr14	56200360	56204091	Fam158a	-	-18829
chr14	56206276	56209938	Psme2	-	-12982|-13062
chr14	56210626	56222508	Rnf31	+	12294
chr14	56222821	56228866	Irf9	+	99|-495
chr14	56237006	56244227	Rec8	+	-14086
chr14	76245062	76248108	Tpt1	+	-382
chr14	76245137	76248105	Tpt1p	-	-3425
chr14	76247729	76247841	Snora31	+	-3049
chr15	11313417	11329413	Tars	-	-242
chr15	78259057	78269733	Kctd17	+	21328
chr15	78270096	78299064	Tmprss6	-	18679
chr16	10835151	10843328	A630055G03Rik	+	9194
chr16	15848533	15863415	Mzt2	-	-150
chr16	15887378	15889638	Cebpd	+	-23813
chr16	23965137	23988698	Bcl6	-	-182
chr16	24393435	24992662	Lpp	+	-555
chr16	78540582	78576913	D16Ertd472e	-	-357
chr16	91373027	91394288	Ifnar2	+	123
chr17	26852594	26913569	A930001N09Rik	+	-37
chr17	27054035	27069524	Kifc5b	+	22597
chr17	27070071	27074835	Phf1	+	6561
chr17	27074916	27076413	Cuta	-	-209|-219
chr17	34946036	34960399	C4a	-	-13503
chr17	34960937	34973848	Stk19	-	-54
chr17	34973963	34976131	Dom3z	+	-61
chr17	34976170	34987149	Skiv2l	-	13247
chr17	34987335	34993317	Rdbp	+	-13433
chr17	34993323	34999459	Cfb	-	25557
chr17	87343450	87347227	Atp6v1e2	-	-14703
chr17	87362450	87399409	Rhoq	+	-520
chr18	3266351	3299476	Crem	-	18576|845
chr18	42362002	42421725	Lars	-	-13070
chr18	42434040	42434851	Gm4013	-	56
chr18	42435006	42501192	Rbm27	+	-211
chr18	67825154	67884275	Ptpn2	-	24898
chr18	70668334	70689792	Poli	-	-245|-428
chr19	5842301	5845478	Neat1	-	-1334
chr19	5850973	5875208	Frmd8	-	28396
chr19	34365148	34383840	Fas	+	-166
chr2	38367395	38443010	Nek6	+	24644|24465
chr2	156923264	156960958	Samhd1	-	-248
chr2	173039236	173044423	Zbp1	-	-341
chr3	88285070	88307254	Lmna	-	-6936|-16969
chr3	88339969	88345300	Mex3a	+	-25779
chr3	88340222	88340304	Mir1905	-	-26114
chr3	95462642	95467101	Mcl1	+	15458|10458
chr3	95480126	95491781	Adamtsl4	-	13681|18681
chr3	121948509	121969566	Gclm	+	-17
chr3	121977331	121988189	Dnttip2	+	-28839
chr3	142193301	142213047	Gbp6	+	-94|-98
chr3	142223015	142236176	Gbp3	+	-29808
chr4	128735514	128761769	Rnf19b	+	-23072
chr4	135841983	135849857	Zfp46	+	24879
chr4	135866890	135896593	Hnrnpr	+	-28
chr4	144802270	144836773	Tnfrsf1b	-	-7802
chr4	150433632	151235866	Camta1	-	-616
chr4	154528183	154596644	Ski	-	-666
chr4	154624074	154630795	2610002J02Rik	+	-26764
chr5	22940246	23010045	Mll5	+	-809
chr5	73684032	73705316	Ociad1	+	-6142
chr5	92750356	92757105	Cxcl9	-	-25710
chr5	92760866	92843653	Art3	+	21949
chr5	92775666	92777880	Cxcl10	-	-4935
chr5	92788570	92792303	Cxcl11	-	9488
chr5	105752045	105775491	Gbp11	-	-7776
chr5	111077437	111082401	Noc4l	-	-21
chr5	111082469	111089515	Ddx51	+	-47
chr5	139828570	139832987	Cyp2w1	+	27705
chr5	139845603	139845699	Mir339	-	-10576
chr5	139853650	139856007	D830046C22Rik	+	2625
chr5	139865857	139872368	Gpr146	+	-345|-9582
chr5	139882340	139892046	C130050O18Rik	+	-26065
chr6	148127839	148160896	Ergic2	-	-81
chr6	148160809	148184185	4732416N19Rik	+	168
chr6	149106098	149137234	Amn1	-	-4961
chr7	3561416	3567735	Oscar	-	-13830
chr7	3568974	3571763	Ndufa3	+	12591
chr7	3571925	3581486	Tfpt	-	79
chr7	3581586	3594084	Prpf31	+	-21
chr7	3596870	3612710	Cnot3	+	-15305
chr7	20365068	20382158	Cblc	-	-19517
chr7	20393810	20408104	Bcl3	-	6429
chr7	29136558	29136651	LOC100302567	+	29777
chr7	29144622	29157681	Plekhg2	-	-8654
chr7	29161802	29164247	Zfp36	-	-2088
chr7	29170265	29177709	Med29	-	11374
chr7	29178014	29184402	Paf1	+	-11679
chr8	26688961	26707959	Letm2	-	-3868
chr8	26712777	26788444	Whsc1l1	+	-950
chr8	47825098	47932812	Irf2	+	-223
chr8	73173009	73183580	Pgpep1	-	-13740
chr8	73197129	73202651	Lsm4	+	191
chr8	73221637	73224515	Jund	+	-24317
chr8	87470889	87480502	Rtbdn	+	29586
chr8	87480508	87489910	Rnaseh2a	-	-10565
chr8	87493546	87498212	Prdx2	+	6929
chr8	87500810	87502617	Junb	-	2142
chr8	87514493	87527263	Hook2	+	-14018
chr8	97579002	97602041	Ccdc135	+	25850
chr8	97605100	97623774	Katnb1	+	-248
chr9	34854163	34924395	St3gal4	-	-7332
chr9	34924312	34938507	4930581F22Rik	+	7415
chr9	69843284	69854922	Bnip2	+	22985|17008
chr9	69860356	69870654	Gtf2a2	+	-64
chr9	69879302	69885895	Gcnt3	-	25603
chr9	107157257	107192208	Mapkapk3	-	-6407|-23322
chr9	107199019	107204292	Cish	+	16511|-404
chr9	107229412	107240681	Hemk1	-	25151
chr9	107242970	107252014	6430571L13Rik	+	-27440
chr9	118835653	118953237	Ctdspl	+	-18046
chr9	119880283	119893776	Csrnp1	-	-17509
chr9	119922872	119932716	Xirp1	-	21431
	Genes near the CSCCs simultaneously shared by STATs in six representative cell types (Figure 2)
