# Supplementary material for: Comprehensive meta-analysis of Signal Transducers and Activators of Transcription (STAT) genomic binding patterns discerns cell-specific cis-regulatory modules
Source: BMC Genomics. 2013 Jan 16;14:4. doi: 10.1186/1471-2164-14-4 (PMC3564941; doi:10.1186/1471-2164-14-4)
Supplement: Additional file 6 — Custom perl script predicting co-transcription factors. A custom perl script using the MOODS algorithm. [file 1471-2164-14-4-S6.zip]

Archive with 8 entries (4 files):
- Kang_Additional_file_6_FIXED/co-factor_search.pl~
- Kang_Additional_file_6_FIXED/README.txt~
- Kang_Additional_file_6_FIXED/README.txt
- Kang_Additional_file_6_FIXED/co-factor_search.pl
- Kang_Additional_file_6_FIXED/JASPAR/
- Kang_Additional_file_6_FIXED/INPUT_BED/
- Kang_Additional_file_6_FIXED/CHR_FILES/
- Kang_Additional_file_6_FIXED/
