# Supplementary material for: Comprehensive meta-analysis of Signal Transducers and Activators of Transcription (STAT) genomic binding patterns discerns cell-specific cis-regulatory modules
Source: BMC Genomics. 2013 Jan 16;14:4. doi: 10.1186/1471-2164-14-4 (PMC3564941; doi:10.1186/1471-2164-14-4)
Supplement: Additional file 6 — Custom perl script predicting co-transcription factors. A custom perl script using the MOODS algorithm. [file 1471-2164-14-4-S6.zip › Kang_Additional_file_6_FIXED/co-factor_search.pl~]

use warnings;
use strict;
use Bio::Perl;
use Bio::Seq;
use MOODS qw(search);
use MOODS::Tools qw(printResults numResults readMatrix getResult);

############################################################################
# Co-factor motifs search script (v1.0.0) using the MOODS algorithm
# By Keunsoo Kang (kangk2@niddk.nih.gov)
# Current version: v1.0.0
############################################################################

my $OS = $^O;
my $DE = "\/";
my $DELIM = "\/\/";
if($OS =~/^MS/i){
	$DE = "//";
	$DELIM = "////";
}


if(@ARGV < 4){
	print "#--- [ Co-factor motifs search script (v1.0.0) using the MOODS algorithm ] ---#\n";
	print "# By Keunsoo Kang (kangk2\@niddk.nih.gov)\n";
	print "# Please read the README.txt file\n\n";

	print "perl co-factor_search.pl MATRIX_LIST_FILE CHR_SIZE_FILE MOTIF_THRES(P-val_thres) RANGE(bp/one-side)\n";
	print "perl co-factor_search.pl matrix_list.txt mm9.chrom.sizes 0.001 100\n";
	exit;
}

# FIXED PARAMETERS
my $WIDTH = 50;
my $CHR_DIR = "CHR_FILES".$DELIM;
my $MATRIX_DIR = "JASPAR".$DELIM;
my $BED_DIR = "INPUT_BED".$DELIM;

# USER-DEFINED PARAMETERS
my $MATRIX_FILE = $ARGV[0];
my $CHR_SIZE_FILE = $ARGV[1];
my $MOTIF_THRES = $ARGV[2];
my $RANGE = $ARGV[3];

# DATABASES
my @BED_FILE;
my @MATRIX_FILE;
my %MATRIX2TF;
my %FINAL_DB;	# Calculated motif-covered site and motif enrichment score per input file
my %BACKGROUND_DB;	# Calculated background motif-covered site and motif enrichment score per input file
my %FINAL_CNT;	 # Sequence count per input file
my %CHR_DB;

# OUTOUT
my $SUMMARY_FILE = "Co-factor_output_".$MOTIF_THRES."_".$RANGE."\.txt";


# Read motif (matrix) information from the matrix_list.txt file
LOAD_MATRIX();

# Make a list of matrix file(s) from the JASPAR directory
READ_MATRIX();

# Get chromosome size
GET_CHR_SIZE();

# Get all input bed files
GET_ALL_FILE();

# Motif search using the MOODS algorithm
MOODS_MOTIF_SEARCH();

# Background calculation
MOODS_BG_CAL();

# Output 
OUTPUT();


# Output 
sub OUTPUT{

	timestamp();
	print "# The result - $SUMMARY_FILE\n";

	my @tf_order;
	for my $i(0..$#MATRIX_FILE){	
		my @matrix_header = split/MA|\./, $MATRIX_FILE[$i];
		my $matrix_pfm_id = "MA".$matrix_header[1]."\.".$matrix_header[2];
		my $tf_id = $matrix_pfm_id."\_".$MATRIX2TF{$matrix_pfm_id};
		push( @tf_order, $tf_id );
	}

	open(FOUT, ">$SUMMARY_FILE") or die $!;

	for my $f_i(0..$#BED_FILE){
		print FOUT "$BED_FILE[$f_i] result\n";
		print FOUT "TF_name\tNorm_Motif_Enrichment_score\tNorm_Motif_covered_site\n";
		for my $m_i(0..$#tf_order){
			print FOUT "$tf_order[$m_i]\t";
			if(exists $FINAL_DB{$f_i}{$tf_order[$m_i]}{CNT}){
				if(exists $BACKGROUND_DB{$f_i}{$tf_order[$m_i]}{CNT}){
					my $target_site = ($FINAL_DB{$f_i}{$tf_order[$m_i]}{CNT}/$FINAL_CNT{$f_i});
					my $bg_site = ($BACKGROUND_DB{$f_i}{$tf_order[$m_i]}{CNT}/$FINAL_CNT{$f_i});
					my $target_score = $FINAL_DB{$f_i}{$tf_order[$m_i]}{SCORE}/$FINAL_CNT{$f_i};
					my $bg_score = $BACKGROUND_DB{$f_i}{$tf_order[$m_i]}{SCORE}/$FINAL_CNT{$f_i};
					print FOUT ($target_score-$bg_score)."\t".($target_site-$bg_site)."\n";
				}else{
					my $target_site = ($FINAL_DB{$f_i}{$tf_order[$m_i]}{CNT}/$FINAL_CNT{$f_i});
					my $target_score = $FINAL_DB{$f_i}{$tf_order[$m_i]}{SCORE}/$FINAL_CNT{$f_i};
					print FOUT ($target_score)."\t".($target_site)."\n";
				}
			}else{
				print FOUT "-10\t-10\n";
			}
		}
		print FOUT "\n\n";
	}
	close(FOUT);
}


# Background calculation
sub MOODS_BG_CAL{
	timestamp();
	print "# Background motif search begins!\n";

	my @chr_list = keys %CHR_DB;

	my $random_num = 0;
	while(my $f_i = each(%FINAL_CNT)){
		if($FINAL_CNT{$f_i} > $random_num){
			$random_num = $FINAL_CNT{$f_i};
		}
	}

	# Generate random position
	my @random_pos_db;
	my $cnt = 0;
	while($cnt <= $random_num){
		my $random_chr = int(rand(@chr_list));
		my $random_pos = int(rand($CHR_DB{$chr_list[$random_chr]}-2*$RANGE));

		#print "$chr_list[$random_chr] $random_pos\n";
		
		push( @random_pos_db, "$chr_list[$random_chr] $random_pos ".($random_pos+2*$RANGE) );
		$cnt++;
	}
	


	# Calculate background motif values
	timestamp();
	print "#    Motif background calculation\n";
	my $seq_cnt = 1;

	my %random_result_db;
	for my $r(0..$#random_pos_db){
		unless($seq_cnt % 500){
			timestamp();
			print "#       $seq_cnt sequences processed\n";
		}

		my @data = split/\s+/, $random_pos_db[$r];
		my $chr = $data[0];
		my $start = $data[1];
		my $end = $data[2];

		my $seq = get_sequence_from_genome($chr, $start, $end);
		my %identified_motif;

		my $mood_seq = Bio::Seq->new(-seq => $seq, -alphabet => "dna");

		for my $i(0..$#MATRIX_FILE){	

			my @matrix_header = split/MA|\./, $MATRIX_FILE[$i];
			my $matrix_pfm_id = "MA".$matrix_header[1]."\.".$matrix_header[2];
			my $tf_id = $matrix_pfm_id."\_".$MATRIX2TF{$matrix_pfm_id};

			# Forward strand
			my $matrix = readMatrix($MATRIX_DIR.$MATRIX_FILE[$i]);	
		
			# Reverse strand
			my $matrix_reverse = reverseComplement($matrix);

			# MOODS motif search
			my @results = search(-seq => $mood_seq, -matrices => [$matrix, $matrix_reverse], -threshold => $MOTIF_THRES);
	
			my $max_score = 0;
			for my $r(0..$#results){
				my $num_of_motif = numResults($results[$r]);

				for my $p(0..($num_of_motif-1)){
					my ($pos, $score) = getResult($results[$r], $p);
					if($max_score < $score){
						$max_score = $score;
					}
				}
			}

			if($max_score == 0){
				$random_result_db{$tf_id}[$r] = "0 0";
			}else{
				$random_result_db{$tf_id}[$r] = "1 $max_score";
			}
		}
		$seq_cnt++;
	}

	while(my $sample_i = each(%FINAL_CNT)){
		for my $c(0..($FINAL_CNT{$sample_i}-1)){
			while(my $tf_id = each(%random_result_db)){
				my @value = split/\s+/, $random_result_db{$tf_id}[$c];

				$BACKGROUND_DB{$sample_i}{$tf_id}{CNT} += $value[0];
				$BACKGROUND_DB{$sample_i}{$tf_id}{SCORE} += $value[1];
			}
		}
	}	
}


# Motif search using the MOODS algorithm
sub MOODS_MOTIF_SEARCH{
	unless(@BED_FILE){
		timestamp();
		print "# No input files in the $BED_DIR directory .. Terminated\n";
		exit;
	}
	
	timestamp();
	print "# Motif search begins!\n";

	for my $file_i(0..$#BED_FILE){
		timestamp();
		print "#    $BED_FILE[$file_i]\n";

		my $seq_cnt = 1;
		open(FO, $BED_DIR.$BED_FILE[$file_i]) or die $!;
		while(<FO>){
			chomp;

			unless($seq_cnt % 500){
				timestamp();
				print "#       $seq_cnt sequences processed\n";
			}

			my @data = split/\s+/, $_;
			my $chr = $data[0];
			my $summit_s = $data[3];
			my $start = $summit_s-$RANGE;
			my $end = $summit_s+$RANGE;

			next if($chr =~/random/gi);

			my $seq = get_sequence_from_genome($chr, $start, $end);
			my %identified_motif;

			my $mood_seq = Bio::Seq->new(-seq => $seq, -alphabet => "dna");

			for my $i(0..$#MATRIX_FILE){	

				my @matrix_header = split/MA|\./, $MATRIX_FILE[$i];
				my $matrix_pfm_id = "MA".$matrix_header[1]."\.".$matrix_header[2];
				my $tf_id = $matrix_pfm_id."\_".$MATRIX2TF{$matrix_pfm_id};

				# Forward strand
				my $matrix = readMatrix($MATRIX_DIR.$MATRIX_FILE[$i]);	
		
				# Reverse strand
				my $matrix_reverse = reverseComplement($matrix);

				# MOODS motif search
				my @results = search(-seq => $mood_seq, -matrices => [$matrix, $matrix_reverse], -threshold => $MOTIF_THRES);
	
				my $max_score = 0;
				for my $r(0..$#results){
					my $num_of_motif = numResults($results[$r]);

					for my $p(0..($num_of_motif-1)){
						my ($pos, $score) = getResult($results[$r], $p);
						if($max_score < $score){
							$max_score = $score;
						}
					}
				}

				if($max_score == 0){
				}else{
					$FINAL_DB{$file_i}{$tf_id}{CNT} += 1;
					$FINAL_DB{$file_i}{$tf_id}{SCORE} += $max_score;
				}
			}
			$seq_cnt++;
		}
		close(FO);

		$FINAL_CNT{$file_i} = $seq_cnt-1;
	}
}


# Read motif (matrix) information from the matrix_list.txt file
sub LOAD_MATRIX{
	timestamp();
	print "# Reading motif (matrix) information from $MATRIX_FILE\n";
	open(FO, $MATRIX_FILE) or die $!;
	while(<FO>){
		chomp;

		my @data = split/\t/, $_;
		$MATRIX2TF{$data[0]} = $data[2];
	}
	close(FO);
}

# Make a list of matrix file(s) from the JASPAR directory
sub READ_MATRIX{
	timestamp();
	print "# Reading matrix file(s) from $MATRIX_DIR\n";
	read_allfiles(\@MATRIX_FILE, $MATRIX_DIR, "\.pfm");
}

# Get chromosome size
sub GET_CHR_SIZE{
	timestamp();
	print "# Get chromosome size from $CHR_SIZE_FILE\n";
	open(FO, $CHR_SIZE_FILE) or die $!;
	while(<FO>){
		chomp;

		my @data = split/\s+/, $_;
		next if($data[0] =~ /random/gi);

		$CHR_DB{$data[0]} = $data[1];
	}
	close(FO);
}

# Get all input bed files
sub GET_ALL_FILE{
	read_allfiles(\@BED_FILE, $BED_DIR, "\.bed");
	timestamp();
	print "# Input bed files.. @BED_FILE\n";
}

#---------------------------------------------------------------[ MISC functions ]
# Time stamp!
sub timestamp{
	my ($sec, $min, $hour, $mday, $mon, $year, $wday, $yday, $isdst) = localtime(time);
	printf "%4d-%02d-%02d %02d:%02d:%02d ", $year+1900,$mon+1,$mday,$hour,$min,$sec;
}


# Get reverse complement matrix
sub reverseComplement {
	my $source = shift;
	my @dest = ();
	for my $i (3,2,1,0) {
		my @tmp = reverse(@{$source->[$i]});
		push(@dest, \@tmp);
	}
	return \@dest;
}


# Get DNA sequences
sub get_sequence_from_genome{
	my $chr = shift;
	my $start_pos = shift;
	my $end_pos = shift;

	my $file = $CHR_DIR.$chr.".fa";

	my $init = 0;
	my $con_end = $end_pos + int($end_pos/$WIDTH);
	my $con_start = $start_pos + int($start_pos/$WIDTH);
	my $bp = $con_end-$con_start;
	my $seq;

	open(FI, $file) or die $!;
	while(<FI>){
		chomp;
		if(!$init){	$init = length($_)+1;	}
		seek(FI, $con_start+$init, 0);
		read(FI, my $buf, $bp);
		$buf =~ s/\s+//g;
		$seq .= $buf;
		last;
	}
	close(FI);
	return $seq;
}


# Remove duplicate elements
sub uniqueElements{
	my ($item, %seen, @result);
	
	foreach $item(@_){
		push(@result, $item) unless $seen{$item}++;
	}
	return @result;
}


# Read files in a directory
sub read_allfiles{
	my $refFile = shift(@_);
	my $directory = shift(@_);
	my $filter = shift(@_);

	unless(opendir(DIR, "$directory")){
		print "ERROR: Can't open a directory($directory)\n";
		exit;
	}

	my @temp = grep(!/^\.\.?$/, readdir(DIR));
	foreach(@temp){	# take the file only.
		if(-f $directory."$_"){
			if( $filter eq 'NONE' ){
				push( @$refFile, $_);
			}else{
				if( $_ =~/$filter$/i ){
					push( @$refFile, $_);
				}
			}
		}
	}
	closedir(DIR);	
}
